# Supplementary material for: Inhibition of immune checkpoints PD-1, CTLA-4, and IDO1 coordinately induces immune-mediated liver injury in mice
Source: PLoS One. 2019 May 21;14(5):e0217276. doi: 10.1371/journal.pone.0217276 (PMC6528985; doi:10.1371/journal.pone.0217276)
Supplement: S1 Table — Mice were treated with anti-mouse CTLA-4 (9D9), 600 mg/kg BID epacadostat or in combination for 2 weeks. The complete list of significantly regulated (p < 0.05) canonical pathways identified by ingenuity pathway analysis (sorted by combination vs vehicle ascending p-values). (XLS) [file pone.0217276.s002.xls]

## Sheet: combined and sorted values
Canonical Pathway	Vehicle vs 9D9		Vehicle vs epacadostat		Vehicle vs 9D9 + epacadostat
	z score	pval (-log 10)	z score	pval (-log 10)	z score	pval (-log 10)
Leukocyte Extravasation Signaling	0	0	1.94145	4.05167	3.8	9.25786
Neuroinflammation Signaling Pathway	0	0	2.82843	3.81887	3.67423	6.80581
Role of Pattern Recognition Receptors in Recognition of Bacteria and Viruses	0	0	3.05085	5.78774	2.88675	5.25466
GP6 Signaling Pathway	0	0	2.7136	3.31169	2.84019	4.78707
iCOS-iCOSL Signaling in T Helper Cells	0	0	1.88982	2.95996	3.4641	4.49032
Neuropathic Pain Signaling In Dorsal Horn Neurons	0	0	1.13389	1.70445	3.05085	4.45138
Fcγ Receptor-mediated Phagocytosis in Macrophages and Monocytes	0	0	3.31662	4.58881	2.88675	4.38528
Th2 Pathway	0	0	0.333333	2.30275	2.3094	4.06874
TREM1 Signaling	0	0	2.44949	1.96691	3.16228	3.9915
Chemokine Signaling	0	0	2.44949	1.93856	3.16228	3.93928
Production of Nitric Oxide and Reactive Oxygen Species in Macrophages	0	0	1.5	5.1047	2.66789	3.88648
Superpathway of Inositol Phosphate Compounds	0	0	1.94145	2.39143	3.29983	3.64665
CD28 Signaling in T Helper Cells	0	0	2.12132	3.85409	2.88675	3.52345
B Cell Receptor Signaling	0	0	2.52982	1.95818	3.35659	3.3161
Fc Epsilon RI Signaling	0	0	2.33333	2.33408	2.3094	3.20165
IL-8 Signaling	0	0	2.49615	3.22819	3.35659	3.19116
CREB Signaling in Neurons	0	0	1.63299	0.610102	3.35659	3.19116
Endothelin-1 Signaling	0	0	1.89737	1.72878	2.84019	3.12488
fMLP Signaling in Neutrophils	0	0	1.41421	2.77009	2.7136	3.0753
Integrin Signaling	0	0	2.12132	0.820381	2.84019	3.07123
NF-κB Activation by Viruses	0	0	1	1.02359	2.33333	3.06434
Colorectal Cancer Metastasis Signaling	0	0	2.11058	1.28903	3.77124	3.0252
3-phosphoinositide Biosynthesis	0	0	1.26491	1.63942	2.84019	2.97651
Role of NFAT in Cardiac Hypertrophy	0	0	1	1.05629	2.5	2.95605
Th1 Pathway	0	0	1.88982	2.13316	2.12132	2.92548
Thrombin Signaling	0	0	1.66667	1.59656	2.67261	2.90517
P2Y Purigenic Receptor Signaling Pathway	0	0	1.41421	1.65119	1.73205	2.89654
Synaptic Long Term Potentiation	0	0	2	0.453981	2.7136	2.88228
CCR5 Signaling in Macrophages	0	0	2	2.24054	1.88982	2.84056
PKCθ Signaling in T Lymphocytes	0	0	2.88675	3.16564	3.60555	2.81757
CXCR4 Signaling	0	0	1.13389	1.70347	2.11058	2.79184
IL-2 Signaling	0	0	1	0.967636	2.12132	2.73436
Glioma Signaling	0	0	0.447214	1.0285	1.89737	2.73135
Thrombopoietin Signaling	0	0	1.34164	1.43466	2.12132	2.69402
Tec Kinase Signaling	0	0	2.52982	2.53442	2.7136	2.69147
Renin-Angiotensin Signaling	0	0	1.34164	0.976998	2.52982	2.61722
14-3-3-mediated Signaling	0	0	1.63299	1.7797	2.12132	2.58955
GM-CSF Signaling	0	0	1	0.82673	2.82843	2.3977
Rac Signaling	0	0	1.13389	1.47721	3.16228	2.31308
ErbB Signaling	0	0	0.447214	0.936681	1.66667	2.31024
GNRH Signaling	0	0	N/A	0	2.88675	2.28984
Complement System	N/A	1.56893	2.23607	3.56943	N/A	2.26887
Cardiac Hypertrophy Signaling	0	0	2.49615	2.30672	2.84019	2.2642
Role of NFAT in Regulation of the Immune Response	0	0	3.15296	5.29711	3.60555	2.20449
G Beta Gamma Signaling	0	0	N/A	0	2.33333	2.19695
GPCR-Mediated Nutrient Sensing in Enteroendocrine Cells	0	0	2	0.685712	1.41421	2.05402
PI3K Signaling in B Lymphocytes	0	0	2.64575	1.26892	3.16228	1.99653
Synaptic Long Term Depression	0	0	0.447214	0.450869	2.11058	1.99365
Paxillin Signaling	0	0	N/A	0.255579	2.23607	1.98919
IL-6 Signaling	N/A	1.01372	1.13389	1.66889	2.33333	1.97424
LPS-stimulated MAPK Signaling	0	0	1.34164	1.02359	2.12132	1.97086
eNOS Signaling	N/A	0.9492	0.816497	0.675943	2.11058	1.9328
NRF2-mediated Oxidative Stress Response	0	0	2	3.20591	1.34164	1.92574
GDNF Family Ligand-Receptor Interactions	0	0	1.63299	2.39115	2.64575	1.88174
CD40 Signaling	0	0	1	0.841127	1.63299	1.88174
Phospholipase C Signaling	0	0	2.82843	2.27372	2.7136	1.86786
Actin Nucleation by ARP-WASP Complex	0	0	N/A	0.68022	2	1.86574
Glutathione-mediated Detoxification	0	0	2.44949	4.04527	2	1.84668
Actin Cytoskeleton Signaling	0	0	1.41421	2.19083	2.33333	1.84095
NF-κB Signaling	0	0	1.41421	0.999309	2.88675	1.81737
Pancreatic Adenocarcinoma Signaling	0	0	1.63299	1.42596	2.82843	1.78162
UVB-Induced MAPK Signaling	0	0	N/A	0.639139	1.63299	1.76857
Melanocyte Development and Pigmentation Signaling	0	0	1.34164	0.909584	2.82843	1.76768
Corticotropin Releasing Hormone Signaling	0	0	N/A	0	2.12132	1.67672
p70S6K Signaling	0	0	1.63299	0.928254	2.33333	1.61701
IL-3 Signaling	0	0	1	0.697337	1.88982	1.59223
Opioid Signaling Pathway	0	0	1.88982	0.65874	1.94145	1.53698
Dendritic Cell Maturation	0	0	2.67261	4.22068	3.16228	1.52572
Signaling by Rho Family GTPases	0	0	1.38675	2.68221	2.7136	1.52314
VEGF Family Ligand-Receptor Interactions	0	0	1	0.663104	1.88982	1.52257
HMGB1 Signaling	0	0	1.88982	1.22558	3	1.52249
Sphingosine-1-phosphate Signaling	0	0	1.41421	2.0277	2.12132	1.50597
PDGF Signaling	0	0	1.34164	1.02359	2.64575	1.50014
Glioma Invasiveness Signaling	0	0	1.88982	2.5215	2.44949	1.48727
FcγRIIB Signaling in B Lymphocytes	0	0	1.34164	1.32581	2.44949	1.43773
Adrenomedullin signaling pathway	0	0	1.26491	1.66866	3.31662	1.43458
LXR/RXR Activation	N/A	1.06105	-2.13809	5.67528	-1.41421	1.42848
Type II Diabetes Mellitus Signaling	0	0	1	0.307578	1.63299	1.41671
BMP signaling pathway	0	0	N/A	0	1.63299	1.4137
Relaxin Signaling	0	0	0.447214	1.09225	2.44949	1.35046
D-myo-inositol-5-phosphate Metabolism	0	0	2.12132	1.46962	3	1.35046
Angiopoietin Signaling	0	0	N/A	1.72976	2	1.32218
Amyotrophic Lateral Sclerosis Signaling	0	0	1.34164	0.896364	2.44949	1.31417
Gαq Signaling	0	0	2.88675	3.24301	2.33333	1.24208
SAPK/JNK Signaling	0	0	1.88982	1.6639	1.88982	1.22198
Type I Diabetes Mellitus Signaling	0	0	1.63299	1.64404	1	1.2044
Role of PI3K/AKT Signaling in the Pathogenesis of Influenza	0	0	1.34164	2.02529	2.23607	1.11887
RhoGDI Signaling	0	0	-1.88982	1.33717	-1.63299	0.904745
Endometrial Cancer Signaling	0	0	1.34164	1.45776	2	0.719197
Acute Myeloid Leukemia Signaling	0	0	0.377964	1.9022	2	0.69435
Cdc42 Signaling	0	0	2.64575	1.70494	1.63299	0.611489
